# Supplementary material for: Neoagarotetraose Alleviates Atherosclerosis via Modulating Cholesterol and Bile Acid Metabolism in ApoE−/− Mice
Source: Nutrients. 2024 May 16;16(10):1502. doi: 10.3390/nu16101502 (PMC11124046; doi:10.3390/nu16101502)
Supplement: Supplementary file 1 [file nutrients-16-01502-s001.zip]

Archive with 1 entries (1 files):
- nutrients-3005480-supplementary.pdf
